# Supplementary material for: Effect of Supplementation of Flour with Fruit Fiber on the Volatile Compound Profile in Bread
Source: Sensors (Basel). 2021 Apr 16;21(8):2812. doi: 10.3390/s21082812 (PMC8073101; doi:10.3390/s21082812)
Supplement: Supplementary file 1 [file sensors-21-02812-s001.zip]

Archive with 1 entries (1 files):
- sensors-1179484-supplementary.pdf
